# Supplementary material for: Controlling Harmful Cyanobacteria: Taxa-Specific Responses of Cyanobacteria to Grazing by Large-Bodied Daphnia in a Biomanipulation Scenario
Source: PLoS One. 2016 Apr 4;11(4):e0153032. doi: 10.1371/journal.pone.0153032 (PMC4820120; doi:10.1371/journal.pone.0153032)
Supplement: S1 File — Experimental data includes zooplankton biomasses, chlorophyll-a and cyanobacterial biomasses at different level of taxonomic resolution (community, genera and species level), as well as calculated algal net growth rates along the gradient of zooplankton biomass for each experiment conducted in 2012 in Lake Ringsjön. Field data includes monthly monitoring values (April-October from 1996 to 2014) for total zooplankton abundances, Daphnia abundances and body-size, chlorophyll-a, total phosphorous, and biomasses of the total cyanobacterial community and dominant cyanobacterial genera in Lake Ringsjön. (XLSX) [file pone.0153032.s001.xlsx]

## Sheet: Experimental data
Experimental data
Controlling harmful cyanobacteria: Taxa-specific responses of cyanobacteria to grazing by large-bodied Daphnia in a biomanipulation scenario
Urrutia-Cordero et al. 2016.
June experiment
Gradient	Daphnia biomass (µg L-1)	Chlorophyll-a (µg L-1)			Total Cyano (mg L-1)			Aphanizomenon (mg L-1)			Dolichospermum (mg L-1)			Microcystis (mg L-1)			Planktothrix (mg L-1)			Aph. gracile (mg L-1)			Aph. klebanhii (mg L-1)			D. crassum (mg L-1)			D. flos-aquae (mg L-1)			D. lemmermanii (mg L-1)			M. viridis (mg L-1)			M. wesenbergii (mg L-1)			M. botrys (mg L-1)			P. agardhii (mg L-1)
	T1	T0	T1	r day-1	T0	T1	r day-1	T0	T1	r day-1	T0	T1	r day-1	T0	T1	r day-1	T0	T1	r day-1	T0	T1	r day-1	T0	T1	r day-1	T0	T1	r day-1	T0	T1	r day-1	T0	T1	r day-1	T0	T1	r day-1	T0	T1	r day-1	T0	T1	r day-1	T0	T1	r day-1
0.25	73.1068	37.1223	24.7482	-0.135155	1.62947	1.88652	0.0488263	0.0155528	0.0188612	0.0642895	0.978347	1.04234	0.0211188	0.428555	0.566653	0.0931095	0.0186685	0.0133347	-0.112157	0.00611404	0.00470311	-0.0874548	0.00943874	0.0141581	0.135155	0.913851	0.945638	0.0113971	0.00991942	0.016863	0.176876	0.0183116	0.0258517	0.114947	0.331259	0.456742	0.107072	0.0493587	0.0549202	0.0355893	0.0468444	0.0549913	0.0534476	0.0186685	0.0133347	-0.112157
0.5	141.495	36.6906	28.2014	-0.0877163	1.19945	1.75238	0.126372	0.0226318	0.0249753	0.0328427	0.56971	1.06585	0.208799	0.384787	0.442094	0.0462774	0.0240024	0.0160016	-0.135155	0.00611404	0.0108172	0.190182	0.0165178	0.0141581	-0.0513836	0.536391	0.870146	0.161266	0.00595165	0.0178549	0.366204	0.0150801	0.0420089	0.341501	0.286419	0.387222	0.100514	0.0472731	0.0528346	0.0370752	0.00203671	0.00203671	0	0.0240024	0.0160016	-0.135155
1	266.044	34.1007	23.741	-0.120705	1.38508	1.53432	0.0341088	0.0266498	0.0181436	-0.128155	0.721029	0.785299	0.0284615	0.403938	0.541078	0.0974341	0.0213355	0.0080008	-0.326943	0.0042328	0.00752498	0.191788	0.022417	0.0106186	-0.249071	0.647643	0.695322	0.0236786	0.00991942	0.016863	0.176876	0.0118487	0.0269288	0.27366	0.277382	0.440057	0.153836	0.0736904	0.0521395	-0.115317	0.0386976	0.0488811	0.0778716	0.0213355	0.0080008	-0.326943
2	455.12	33.5252	21.0072	-0.155811	1.31547	1.40367	0.0216315	0.0172029	0.0148433	-0.0491783	0.574917	0.710595	0.070626	0.53953	0.442325	-0.0662177	0.0160016	0.0213355	0.095894	0.00658435	0.00658435	0	0.0106186	0.0082589	-0.0837715	0.504605	0.663536	0.0912689	0.0178549	0.00892747	-0.231049	0.028006	0.0344689	0.0692131	0.355591	0.269735	-0.0921141	0.0639577	0.057701	-0.034316	0.0987806	0.0936888	-0.0176408	0.0160016	0.0213355	0.095894
4	990.627	35.2518	20.8633	-0.174841	1.62564	1.30302	-0.0737394	0.0183828	0.00989279	-0.206536	0.858198	0.735555	-0.0514031	0.512937	0.391152	-0.0903518	0.0160016	0.0186685	0.0513836	0.00658435	0.00517342	-0.0803874	0.0117984	0.00471937	-0.30543	0.818493	0.695322	-0.0543634	0.0208308	0.0109114	-0.215542	0.0161573	0.0021543	-0.671634	0.347596	0.280858	-0.0710644	0.0604818	0.0278077	-0.25901	0.0865603	0.0824869	-0.0160674	0.0160016	0.0186685	0.0513836
6	1427.57	34.3885	14.2446	-0.293781	1.52385	1.349	-0.0406251	0.0150825	0.00707093	-0.252514	0.821061	0.79744	-0.00973002	0.476321	0.347224	-0.105374	0.0213355	0.0133347	-0.156668	0.00564373	0.00235156	-0.291823	0.00943874	0.00471937	-0.231049	0.687375	0.719161	0.0150685	0.0203348	0.0084315	-0.293453	0.0236974	0.0118487	-0.231049	0.295457	0.291286	-0.00473942	0.0709097	0.0549202	-0.085175	0.0611014	0.00101836	-1.36478	0.0213355	0.0133347	-0.156668
July experiment
Gradient	Daphnia biomass (µg L-1)	Chlorophyll-a (µg L-1)			Total Cyano (mg L-1)			Aphanizomenon (mg L-1)			Dolichospermum (mg L-1)			Microcystis (mg L-1)			Planktothrix (mg L-1)			Aph. gracile (mg L-1)			Aph. klebanhii (mg L-1)			D. crassum (mg L-1)			D. flos-aquae (mg L-1)			D. lemmermanii (mg L-1)			M. viridis (mg L-1)			M. wesenbergii (mg L-1)			M. botrys (mg L-1)			P. agardhii (mg L-1)
	T1	T0	T1	r day-1	T0	T1	r day-1	T0	T1	r day-1	T0	T1	r day-1	T0	T1	r day-1	T0	T1	r day-1	T0	T1	r day-1	T0	T1	r day-1	T0	T1	r day-1	T0	T1	r day-1	T0	T1	r day-1	T0	T1	r day-1	T0	T1	r day-1	T0	T1	r day-1	T0	T1	r day-1
0.25	58.2386	45.6115	23.3094	-0.223768	11.2648	10.9891	-0.00825918	0.461586	0.230564	-0.23138	7.14222	4.90997	-0.124919	0.962861	1.10113	0.0447274	0.137996	0.315419	0.27556	0.0689868	0.0965816	0.112157	0.3926	0.133982	-0.358361	6.45576	4.14809	-0.147442	0.161885	0.14522	-0.0362113	0.0517033	0.108577	0.247312	0.589523	0.46272	-0.0807306	0.171295	0.327019	0.215542	0.202042	0.250923	0.0722237	0.137996	0.315419	0.27556
0.5	101.586	45.7554	22.3022	-0.239542	11.4194	11.5624	0.00414926	0.508514	0.286012	-0.191819	7.68544	4.67006	-0.166052	0.815844	1.06038	0.0873869	0.128139	0.295705	0.278749	0.0847553	0.108408	0.0820444	0.423758	0.177605	-0.289868	6.86581	3.98598	-0.181257	0.14522	0.116652	-0.0730179	0.0413626	0.0956511	0.279443	0.538357	0.556154	0.0108411	0.160172	0.233585	0.125765	0.117315	0.241147	0.240182	0.128139	0.295705	0.278749
1	167.17	43.0216	21.0072	-0.238946	11.0516	9.58918	-0.0473138	0.597789	0.302926	-0.226583	7.45238	3.61372	-0.241266	0.755719	0.919996	0.0655666	0.157709	0.266135	0.174416	0.124176	0.122205	-0.00533345	0.473612	0.18072	-0.321146	6.53205	3.08961	-0.249558	0.126175	0.14522	0.0468607	0.0723846	0.0956511	0.0929045	0.451597	0.440474	-0.00831298	0.137926	0.222462	0.159345	0.166196	0.237888	0.119545	0.157709	0.266135	0.174416
2	337.588	42.3022	17.9856	-0.285089	11.3801	11.0433	-0.0100157	0.468196	0.234695	-0.2302	7.80495	5.75597	-0.101507	0.725932	1.0798	0.132357	0.0788547	0.266135	0.405465	0.100524	0.116292	0.0485706	0.367673	0.118403	-0.377699	7.07559	5.00632	-0.115317	0.0999877	0.10713	0.0229976	0.0878956	0.0517033	-0.176876	0.451597	0.52056	0.0473717	0.157948	0.324794	0.240309	0.107538	0.123832	0.0470262	0.0788547	0.266135	0.405465
4	589.794	43.741	21.5827	-0.235464	10.5511	9.73014	-0.0269998	0.51805	0.234825	-0.263744	6.82269	5.21247	-0.0897335	0.87231	0.679535	-0.0832452	0.128139	0.197137	0.143594	0.100524	0.0946105	-0.0202082	0.417527	0.140214	-0.363726	6.14108	4.76792	-0.0843635	0.0761811	0.114272	0.135155	0.121503	0.0646291	-0.210424	0.629566	0.338142	-0.207189	0.0934339	0.264729	0.347151	0.0814685	0.0619161	-0.0914789	0.128139	0.197137	0.143594
6	1119	43.0216	17.8417	-0.293387	8.88512	8.19598	-0.0269116	0.501645	0.242968	-0.241654	4.87618	4.30061	-0.0418689	0.749707	0.6379	-0.0538337	0.137996	0.251349	0.199874	0.0965816	0.0591316	-0.163541	0.405063	0.183836	-0.263332	4.32927	3.74759	-0.0480959	0.0976071	0.114272	0.052543	0.062044	0.0568736	-0.0290038	0.480517	0.349265	-0.106344	0.122354	0.264729	0.257263	0.0553986	0.00325874	-0.944404	0.137996	0.251349	0.199874
August experiment
Gradient	Daphnia biomass (µg L-1)	Chlorophyll-a (µg L-1)			Total Cyano (mg L-1)			Aphanizomenon (mg L-1)			Dolichospermum (mg L-1)			Microcystis (mg L-1)			Planktothrix (mg L-1)			Aph. gracile (mg L-1)			Aph. klebanhii (mg L-1)			D. crassum (mg L-1)			D. flos-aquae (mg L-1)			D. lemmermanii (mg L-1)			M. viridis (mg L-1)			M. wesenbergii (mg L-1)			M. botrys (mg L-1)			P. agardhii (mg L-1)
	T1	T0	T1	r day-1	T0	T1	r day-1	T0	T1	r day-1	T0	T1	r day-1	T0	T1	r day-1	T0	T1	r day-1	T0	T1	r day-1	T0	T1	r day-1	T0	T1	r day-1	T0	T1	r day-1	T0	T1	r day-1	T0	T1	r day-1	T0	T1	r day-1	T0	T1	r day-1	T0	T1	r day-1
0.25	45.4414	47.6259	30.7914	-0.145381	9.84633	14.4003	0.126716	2.07479	3.51343	0.175577	2.37831	2.76991	0.0508086	1.69924	2.61358	0.143514	2.08376	2.38144	0.0445105	1.60954	3.19133	0.228163	0.465251	0.322097	-0.122575	2.15146	2.44433	0.0425413	0.0449945	0.073116	0.161836	0.0244298	0.0213761	-0.0445105	0.889848	1.20223	0.100295	0.646446	0.815941	0.0776175	0.0750631	0.340671	0.504196	2.08376	2.38144	0.0445105
0.5	173.385	46.3309	31.223	-0.131551	12.8519	15.888	0.070693	2.6832	3.10233	0.0483817	3.1073	3.06758	-0.00428879	2.13889	3.2697	0.141471	2.9768	2.9768	0	1.60954	2.38656	0.131301	1.07366	0.71577	-0.135155	2.91743	2.74847	-0.0198866	0.0829586	0.0660856	-0.0757966	0.0305373	0.0366447	0.0607739	0.965727	1.38749	0.120791	0.886892	1.10369	0.0728964	0.138578	0.323349	0.282433	2.9768	2.9768	0
1	261.156	43.8849	30.6475	-0.119673	10.2668	16.0079	0.148055	1.98063	3.51419	0.191132	2.04798	3.27245	0.156229	1.73038	3.17964	0.202809	2.9768	3.07603	0.0109299	1.19328	2.94158	0.300746	0.787347	0.572616	-0.106151	1.79101	2.9287	0.163926	0.0632735	0.054837	-0.0477003	0.033591	0.0427522	0.0803874	0.766669	1.30078	0.17622	0.650388	1.30472	0.232058	0.248286	0.28293	0.0435401	2.9768	3.07603	0.0109299
2	338.671	46.9065	29.4964	-0.154629	10.4858	11.6055	0.0338215	1.72647	2.82406	0.164032	2.49776	2.15062	-0.0498783	1.67762	1.86113	0.0346025	3.07603	2.67912	-0.0460501	1.08228	2.35881	0.259697	0.644193	0.465251	-0.108474	2.33169	1.95997	-0.0578878	0.0590552	0.0590552	0	0.0366447	0.0488596	0.095894	0.851416	0.784407	-0.0273245	0.571553	0.780465	0.103844	0.184771	0.271382	0.128137	3.07603	2.67912	-0.0460501
4	841.64	46.7626	25.6115	-0.200681	9.28552	9.65641	0.0130552	1.42849	1.64609	0.0472628	2.29596	2.47871	0.0255298	1.73526	2.14128	0.0700827	2.08376	1.58763	-0.0906446	0.999026	1.35979	0.102767	0.429462	0.286308	-0.135155	2.11767	2.24158	0.0189543	0.0632735	0.0520249	-0.0652482	0.033591	0.0183224	-0.202045	0.766669	0.871125	0.0425768	0.532135	0.717397	0.0995773	0.329123	0.300252	-0.0306025	2.08376	1.58763	-0.0906446
6	2017.52	42.446	20.1439	-0.248444	10.025	7.35933	-0.103037	1.76226	1.25395	-0.113434	2.13933	1.73458	-0.0699089	1.71734	1.65638	-0.0120473	2.67912	1.78608	-0.135155	1.08228	0.860272	-0.0765248	0.679982	0.393674	-0.182181	1.93744	1.27286	-0.140036	0.0421823	0.0168729	-0.30543	0.0458059	0.00916118	-0.536479	0.745975	0.752873	0.00306818	0.555786	0.666154	0.0603796	0.323349	0.178997	-0.197121	2.67912	1.78608	-0.135155

## Sheet: Field data
Experimental data
Controlling harmful cyanobacteria: Taxa-specific responses of cyanobacteria to grazing by large-bodied Daphnia in a biomanipulation scenario
Urrutia-Cordero et al. 2016.
Note 1: Empty cells indicate missing data due to the absence of monitoring in Lake Rinsgjön
Note 2: Cyanobacterial biomass are given here in micrograms per liter
Total zooplankton abundance (ind L-1)	1996	1997	1998	1999	2000	2001	2002	2003	2004	2005	2006	2007	2008	2009	2010	2011	2012	2013	2014
April		128.96	138.667	103.2	396	150		464	467.5	167.5	70	82.5	145	202.5	180	130		82	100.29
May	121.6	218.4	599.093	159.46	340	592		950	152.5	267.5	120	333.75	160	162.5	205	232.5		188	112.5
June	75.2	69.44	84.1867		28	104		60	60	107.5	48.75	172.5	47.5	255	50	45		48.4	17.5
July	33.2267	8	64.1867	36.4	72	120		92	232.5	205	67.5	862.5	100	22.5	57.5	87.5		48.85	52.5
August	308.533	37.6	92.9333	474.987		244		120	120	200	570	175	372.5	95	600	425		958	250
September	208.853	205.333	238.507	520.8	288	236		140	235	340	582.5	137.5	590	202.5	81.25	43.75		127	119.5
October	93.3333	182.4	131.04	240.427	468	220		116	202.5	187.5	152.5	50	117.5	450	70	112.5		84	125.5
Daphnia abundance (ind L-1)	1996	1997	1998	1999	2000	2001	2002	2003	2004	2005	2006	2007	2008	2009	2010	2011	2012	2013	2014
April		7.44	5.33333	0	0	0		0	0	1	1	0	0	0	2	6		0	0
May	10	33.9733	55.1467	9.52	7	4		1	13	19	7	61	29	35	51	57		41	47.5
June	56.4	6.72	6.16		14	6		1	5	2	9	5	0	21	10	10		1.4	0
July	0	0	2.21333	2.42667	1	2		4	4	2	0	8	0	0	0	0		2.85	0
August	0	0	15.8667	61.8133		13		2	4	15	5	16	1	1	0	0		50	0
September	42.72	8	57.3333	34.72	15	15		7	9	9	5	2	4	1	2	2		32	6.5
October	37.3333	16.8	2.08	2.45333	2	2		1	8	20	17	0	17	3	3	3		18	31.5
Daphnia size (µm)	1996	1997	1998	1999	2000	2001	2002	2003	2004	2005	2006	2007	2008	2009	2010	2011	2012	2013	2014
April		1075	687.5							750	475			550	512.5	625			825
May	750	657.5	872.5	581.25	717.857	525		675	945.455	748.75	682.143	728.75	719.231	753.75	851.389	802.5		915	805
June	922.222	1091.67	525	992.5	641.667	716.667		350	460	437.5	755.556	650		943.75	805.556	933.333		812.5	0
July			450	525	450	1137.5		650	466.667	462.5		792.857						687.5	0
August			628.571	557.5		385.714		437.5	500	695	675	518.75	587.5					721.875	0
September	837.5	733.333	675	607.5	490	521.667		457.143	593.75	583.333	425	612.5	575		525	625		617.5	750
October	1065	489.286	1025	750	487.5	650		750	778.125	738.75	560.294		726.562	608.333	900	704.167		721.875	615
Total phosphorous (µg L-1)	1996	1997	1998	1999	2000	2001	2002	2003	2004	2005	2006	2007	2008	2009	2010	2011	2012	2013	2014
April		78	39	60	42	69	19	51	54	31	27	44	25	32	19	32	22	21	18
May	38	49	37	35	56	44	46		110	56	32	61	34	39	24	41	38	28	26
June	40	73	120	58	44	98	87	130	98	47	22	37	57	58	36	57	40	33	10
July	52	81	87	100	65	110	64	90	120	43	60	110	68	72	60	70	55	32	31
August	130	99	96	160	86	120	130	100	110	84	100	70	97	150	71	100	76	77	45
September	77	160	95	160	150	150	180	140	97	84	90	98	100	64	64	52	120	51	48
October	73	76	100	170	130	100	130	90	110	110	86	66	78	37	35	80	55	29	42
Chlorophyll-a (µg L-1)	1996	1997	1998	1999	2000	2001	2002	2003	2004	2005	2006	2007	2008	2009	2010	2011	2012	2013	2014
April		52	14	28	14	24	19	47	32	27	23	32	20	16	19	40	21	21	15
May	7.8	8.3	6.3	9.5	13	8	17		53	20	30	15	13	6.8	10	12	30	21	14
June	20.7	28	52	25	23	42	70	124	66	59	14	19	42	24	16	17	15	30	19
July	31.3	18	55	49	40	18	49	73	49	110	41	74	46	33	39	63	48	26	37
August	81.5	65	49	65	54	63	110	120	59	60	55	34	62	100	62	52	34	53	63
September	60.4	96	71	63	69	74	86	83	91	70	72	53	54	62	44	32	51	53	34
October	23.9	27	44	80	17	42	4.5	62		44	66	38	39	31	16	40	25	23	35
Total cyanobacterial biomass (µg L-1)	1996	1997	1998	1999	2000	2001	2002	2003	2004	2005	2006	2007	2008	2009	2010	2011	2012	2013	2014
April		11	113	103	37	0	0	0	2784	302	0	571	48	0	968	778		96	1180
May	57	251	0	821	884	249	651	722	2094	596	362	297	65	133	79	1504	224	9	0
June	7809	3603	3256	956	4832	2534	13265	5379	6559	1113	3083	3707	2735	1857	507	480	1261	1047	2734
July	1683	1861	6391	7219	5855	9073	6871	5844	5517	2815	2477	6742	4739	2827	1200	5016	7810	4310	6108
August	5964	7667	7077	6888	7924	15063	4719	12765	10657	5960	14972	6821	10631	20811	3226	5995	6111	4834	5913
September	3834	5375	5968	17086	16713	22497	13585	18314	13908	14285	8759	9753	8607	9245	8529	4557	5008	11455	9371
October	3760	2005	3454	13459	6075	1759	7596	2130	6084	8680	8808	3924	6189	5724	1536	7015	2875	7746	2735
Aphanizomenon biomass (µg L-1)	1996	1997	1998	1999	2000	2001	2002	2003	2004	2005	2006	2007	2008	2009	2010	2011	2012	2013	2014
April		0	0	0	0	0	0	0	0	43	0	45	0	0	0	0		46	484
May	0	0	0	0	0	0	41	20	0	0	0	0	0	0	0	0	30	0	0
June	0	619	261	29	0	393	1419	134	161	97	0	198	0	40	0	205	24	0	0
July	273	102	151	102	696	2419	1183	0	361	185	0	103	132	1735	49	1657	298	118	530
August	1122	551	499	666	646	597	552	1393	1990	437	743	1254	2827	13885	622	1721	1102	827	157
September	1548	304	643	147	646	0	215	158	1998	0	409	812	947	665	496	1702	1524	2720	319
October	1137	0	256	120	412	356	137	0	1024	597	150	110	0	0	856	665	69	841	35
Dolichospermum biomass (µg L-1)	1996	1997	1998	1999	2000	2001	2002	2003	2004	2005	2006	2007	2008	2009	2010	2011	2012	2013	2014
April		0	0	0	37	0	0	0	0	0	0	0	22	0	0	0		0	56
May	12	0	0	25	0	17	84	0	0	9	0	37	0	0	0	22	19	9	0
June	7738	2733	200	496	797	296	2373	102	512	209	934	1790	342	394	0	122	175	336	842
July	1057	434	2695	2904	726	1276	1731	2189	289	2001	984	112	1946	381	787	1824	7398	3896	1007
August	780	1357	331	454	3172	5105	1075	239	0	333	57	466	1164	954	0	1041	2151	360	0
September	0	74	447	170	1096	616	2774	1934	297	300	29	507	185	4048	0	144	484	316	0
October	22	436	0	0	22	50	2304	0	238	178	0	67	39	0	48	290	168	3992	119
Microcystis biomass (µg L-1)	1996	1997	1998	1999	2000	2001	2002	2003	2004	2005	2006	2007	2008	2009	2010	2011	2012	2013	2014
April		0	0	0	0	0	0	0	1511	0	0	0	0	0	5	0		0	0
May	0	0	0	0	0	0	0	553	1309	68	0	104	0	0	0	0	0	0	0
June	0	0	1827	119	2342	0	3143	3356	1829	487	0	455	0	0	0	72	193	216	0
July	0	428	1627	2759	1876	3108	2723	1526	1536	522	708	1539	0	15	60	425	19	109	830
August	2579	2445	3911	2850	1890	4084	2776	5463	3915	1548	3715	1495	2168	841	0	2060	950	2424	833
September	1907	3598	1212	13974	9042	7307	6396	5464	2010	2248	3620	3353	2048	0	287	0	2293	3685	1047
October	696	774	0	9863	1165	1152	4188	515	611	1596	3860	1679	0	0	79	5545	815	708	487
Planktothrix biomass (µg L-1)	1996	1997	1998	1999	2000	2001	2002	2003	2004	2005	2006	2007	2008	2009	2010	2011	2012	2013	2014
April		0	0	0	0	0	0	0	0	23	0	108	0	0	0	0		0	0
May	0	0	0	0	0	0	375	20	0	0	0	0	0	0	0	0	0	0	0
June	0	0	312	0	737	187	4058	89	196	103	0	16	0	9	0	0	0	0	0
July	0	40	303	0	1021	170	0	310	482	53	0	156	30	0	25	233	39	120	884
August	92	0	179	275	0	3088	67	232	1517	1632	5533	1482	3220	1723	339	88	274	0	0
September	0	1133	109	278	0	12482	201	232	3275	9821	968	3388	3425	4387	4815	1361	561	3003	70
October	0	372	0	903	228	201	131	0	241	1722	1854	54	5733	3562	0	84	91	1131	82
